# Supplementary material for: Development of InDels markers for the identification of cytoplasmic male sterility in Sorghum by complete chloroplast genome sequences analysis
Source: Front Plant Sci. 2023 Jul 17;14:1188149. doi: 10.3389/fpls.2023.1188149 (PMC10388542; doi:10.3389/fpls.2023.1188149)
Supplement: Supplementary file 4 [file Table_1.xlsx]

## Sheet: Sheet1
Supplemental Table S1. Mapping information of the chloroplast genome of Sorghum bicolor to reference sequences from BTx623 (GenBank Accession number EF115542).
Cultivars	No. of raw reads	Length of raw bases	No. of trimmed reads	Length of trimmed bases	No. of mapped reads	Coverage (X)
ATx623	18647644	2815794244	16241370	2334069438	1598849	1657
Nampoongchal	268154450	40491321950	248060539	36316642821	19618866	20373
Donganme	160892192	24294720992	148210036	21678566376	9452324	9814
Sodamchal	192962808	29137384008	177903571	26046814036	11425315	11870
Hwanggeumchal	222118254	33539856354	205314683	30082663110	15557701	16168
