# Supplementary material for: Development of InDels markers for the identification of cytoplasmic male sterility in Sorghum by complete chloroplast genome sequences analysis
Source: Front Plant Sci. 2023 Jul 17;14:1188149. doi: 10.3389/fpls.2023.1188149 (PMC10388542; doi:10.3389/fpls.2023.1188149)
Supplement: Supplementary file 5 [file Table_2.xlsx]

## Sheet: Sheet1
Supplementary Table S2. List of genes within chloroplast genomes of four Sorghum genera containing Sorghum bicolor. x2 refers to genes duplicated in the IR regions. Genes marked with asterisks are those with a single (*) or double (**) introns.
Category	Groups of genes	Name of genes
Transcription & Translation (56)	Large subunit ribosome proteins	rpl14, rpl16*, rpl2*(x2), rpl20, rpl22, rpl23(x2), rpl32, rpl33, rpl36
	Small subunit ribosome proteins	rps11, rps12**, rps14, rps15, rps16*, rps18, rps19(x2), rps2, rps3, rps4, rps7(x2), rps8
	RNA polymerase	rpoA, rpoB, rpoC, rpoC2
	Ribosomal RNAs	rrn16(x2), rrn23(x2), rrn4.5(x2), rrn5(x2)
	Transfer RNAs	trnA-UGC*(x2), trnC-GCA, trnD-GUC, trnE-UUC, trnF-GAA, trnG-GCC, trnG-UCC*, trnH-GUG(x2), trnI-CAU(x2), trnI-GAU*(x2), trnK-UUU*, trnL-CAA(x2), trnL-UAA*, trnL-UAG, trnM-CAU, trnN-GUU(x2), trnP-UGG, trnQ-UUG, trnR-ACG(x2), trnR-UCU, trnS-GCU, trnS-GGA, trnS-UGA, trnT-GGU, trnT-UGU, trnV-UAC*, trnW-CCA, trnY-GUA, trnfM-CAU
Photosynthesis (40)	Photosynthesis I	psaA, psaB, pasC, pasI, psaJ, ycf3**, ycf4,
	Photosynthesis II	psbB, psbC, psbD, psbE, psbF, psbH, psbI, psbJ, psbK, psbL, psbM, psbN, psbT, psbZ
	NADH oxidoreductase	ndhA*, ndhB*(x2), ndhC, ndhD, ndhE, ndhF, ndhG, ndhG, ndhH, ndhI, ndhJ, ndhK
	Cytochrome b6/f	petA, petB*, petD*, petG, petL, petN
	ATP synthesis	atpA, atpB, atpE, atpF*, atpH, atpI
	Rubisco	rbcL
ATP-dependent protease subunit P		clpP
Other genes	Chloroplast envelope membrane protein	cemA
	Maturase	matK
	Cytochrome synthesis	ccsA
	Translation initiation factor	infA
Conserved ORFs		ycf2(x2), ycf73(x2)
