# Supplementary material for: Development of InDels markers for the identification of cytoplasmic male sterility in Sorghum by complete chloroplast genome sequences analysis
Source: Front Plant Sci. 2023 Jul 17;14:1188149. doi: 10.3389/fpls.2023.1188149 (PMC10388542; doi:10.3389/fpls.2023.1188149)
Supplement: Supplementary file 6 [file Table_3.xlsx]

## Sheet: Sheet1
Supplemental Table S3. Number of single nucleotide polymorphisms (SNPs) and insertions and deletions (InDels) between cytoplasmic male sterile (ATx623) and fertile lines (BTx623) in Sorghum bicolor.
Location	No. of SNPs	No. of InDel	Total
Genic region	19	142	161
Intergenic region	35	68	103
Total	24	210	264
