# Supplementary material for: Development of InDels markers for the identification of cytoplasmic male sterility in Sorghum by complete chloroplast genome sequences analysis
Source: Front Plant Sci. 2023 Jul 17;14:1188149. doi: 10.3389/fpls.2023.1188149 (PMC10388542; doi:10.3389/fpls.2023.1188149)
Supplement: Supplementary file 7 [file Table_4.xlsx]

## Sheet: Sheet1
Supplemental Table S4. Estimates of evolutionary divergence among the complete chloroplast genome sequences of seven Sorghum species. The numbers of base substitutions per site between sequences are shown. Standard error estimate is shown above the diagonal and were obtained by a bootstrap procedure (500 replicates). Analyses were conducted using the maximum composite likelihood model. This analy…
	Species	1	2	3	4	5	6	7
1	Sorghum bicolor (ATx623)
2	S. propinquum	0
3	S. halepense	0.00031	0.00031
4	S. sudanense	0.00045	0.00045	0.00032
5	Hemisorghum mekongense	0.00057	0.00057	0.00047	0.00053
6	S. arundinaceum	0.00063	0.00063	0.00053	0.00059	0.00057
7	S. bicolor(BTx623)	0.00043	0.00043	0.0003	2e-05	0.00051	0.00057
8	S. timorense	0.00485	0.00485	0.0048	0.00485	0.00478	0.00485	0.00482
